# Supplementary material for: TPMA: A two pointers meta-alignment tool to ensemble different multiple nucleic acid sequence alignments
Source: PLoS Comput Biol. 2024 Apr 1;20(4):e1011988. doi: 10.1371/journal.pcbi.1011988 (PMC11008887; doi:10.1371/journal.pcbi.1011988)
Supplement: S1 Table — (XLSX) [file pcbi.1011988.s004.xlsx]

## Sheet: Sheet1
Dataset	Sequences number	Repeats number	Mean length	Average similarity
mt genomes	30	4	16568 bp	0.997
HVS-II	10	10	365 bp	0.986
16S rRNA	100	8	1440 bp	0.746
23S rRNA	64	10	3113 bp	0.927
SARS-CoV-2_20200301	39	4	29858 bp	0.998
SARS-CoV-2_20200417	100	4	27623 bp	0.853
16S-like rRNA	100	3	1550 bp	14 sets of data with different similarities (99%, 98%, 97%, 96%, 95%, 94%, 93%, 92%, 91%, 90%, 85%, 80%, 75%, 70%)
23S-like rRNA	100	3	3900 bp	14 sets of data with different similarities (99%, 98%, 97%, 96%, 95%, 94%, 93%, 92%, 91%, 90%, 85%, 80%, 75%, 70%)
CIPRES-128	255	10	1550 bp	0.8
CIPRES-256	511	10	1550 bp	0.8
