# Supplementary material for: TPMA: A two pointers meta-alignment tool to ensemble different multiple nucleic acid sequence alignments
Source: PLoS Comput Biol. 2024 Apr 1;20(4):e1011988. doi: 10.1371/journal.pcbi.1011988 (PMC11008887; doi:10.1371/journal.pcbi.1011988)
Supplement: S2 Table — (XLSX) [file pcbi.1011988.s005.xlsx]

## Sheet: Sheet1
Dataset name	Seq. number	Min length	Max length	Mean length	Mean similarity
mt1x_30seq_rep1	30	16556	16576	16568.1	0.998
mt1x_30seq_rep2	30	16558	16577	16568.9	0.997
mt1x_30seq_rep3	30	16557	16574	16568.7	0.997
mt1x_30seq_rep4	30	16557	16572	16568.4	0.997
