# Supplementary material for: TPMA: A two pointers meta-alignment tool to ensemble different multiple nucleic acid sequence alignments
Source: PLoS Comput Biol. 2024 Apr 1;20(4):e1011988. doi: 10.1371/journal.pcbi.1011988 (PMC11008887; doi:10.1371/journal.pcbi.1011988)
Supplement: S3 Table — (XLSX) [file pcbi.1011988.s006.xlsx]

## Sheet: Sheet1
Dataset name	Seq. number	Min length	Max length	Mean length	Mean similarity
hvs_ii_10seq_rep0	10	341	367	361.2	0.96
hvs_ii_10seq_rep1	10	365	367	365.6	0.99
hvs_ii_10seq_rep2	10	365	366	365.3	0.99
hvs_ii_10seq_rep3	10	365	366	365.2	0.99
hvs_ii_10seq_rep4	10	362	366	364.9	0.99
hvs_ii_10seq_rep5	10	365	367	365.9	0.99
hvs_ii_10seq_rep6	10	365	367	365.5	0.99
hvs_ii_10seq_rep7	10	365	367	365.2	0.99
hvs_ii_10seq_rep8	10	365	367	365.8	0.98
hvs_ii_10seq_rep9	10	365	367	365.6	0.99
