# Supplementary material for: TPMA: A two pointers meta-alignment tool to ensemble different multiple nucleic acid sequence alignments
Source: PLoS Comput Biol. 2024 Apr 1;20(4):e1011988. doi: 10.1371/journal.pcbi.1011988 (PMC11008887; doi:10.1371/journal.pcbi.1011988)
Supplement: S4 Table — (XLSX) [file pcbi.1011988.s007.xlsx]

## Sheet: Sheet1
Dataset name	Seq. number	Min length	Max length	Mean length	Mean similarity
16s_rRNA_100seq_rep1	100	1271	1580	1453.24	0.75
16s_rRNA_100seq_rep2	100	1307	1554	1449.79	0.75
16s_rRNA_100seq_rep3	100	1229	1555	1430.57	0.73
16s_rRNA_100seq_rep4	100	1262	1553	1439.26	0.74
16s_rRNA_100seq_rep5	100	1278	1560	1434.54	0.75
16s_rRNA_100seq_rep6	100	1258	1561	1430.56	0.75
16s_rRNA_100seq_rep7	100	1265	1580	1448.87	0.76
16s_rRNA_100seq_rep8	100	870	1554	1443.37	0.74
