# Supplementary material for: TPMA: A two pointers meta-alignment tool to ensemble different multiple nucleic acid sequence alignments
Source: PLoS Comput Biol. 2024 Apr 1;20(4):e1011988. doi: 10.1371/journal.pcbi.1011988 (PMC11008887; doi:10.1371/journal.pcbi.1011988)
Supplement: S5 Table — (XLSX) [file pcbi.1011988.s008.xlsx]

## Sheet: Sheet1
Dataset name	Seq. number	Min length	Max length	Mean length	Mean similarity
23s_rRNA_64seq_rep0	64	2471	3166	3059.02	0.88
23s_rRNA_64seq_rep1	64	2287	3141	3095.84	0.9
23s_rRNA_64seq_rep2	64	1960	3485	3101.48	0.9
23s_rRNA_64seq_rep3	64	1909	3167	3082.16	0.9
23s_rRNA_64seq_rep4	64	2943	3164	3124.41	0.92
23s_rRNA_64seq_rep5	64	3024	3167	3129.56	0.94
23s_rRNA_64seq_rep6	64	3111	3167	3135.69	0.96
23s_rRNA_64seq_rep7	64	3103	3167	3134.48	0.97
23s_rRNA_64seq_rep8	64	3100	3167	3135.95	0.96
23s_rRNA_64seq_rep9	65	3103	3172	3132.48	0.94
