# Supplementary material for: TPMA: A two pointers meta-alignment tool to ensemble different multiple nucleic acid sequence alignments
Source: PLoS Comput Biol. 2024 Apr 1;20(4):e1011988. doi: 10.1371/journal.pcbi.1011988 (PMC11008887; doi:10.1371/journal.pcbi.1011988)
Supplement: S6 Table — (XLSX) [file pcbi.1011988.s009.xlsx]

## Sheet: Sheet1
Dataset name	Seq. number	Min length	Max length	Mean length	Mean similarity
SARS-CoV-2_20200301_39seq_rep1	39	29808	29903	29870	0.999
SARS-CoV-2_20200301_39seq_rep2	39	29782	29898	29855.1	0.998
SARS-CoV-2_20200301_39seq_rep3	39	29409	29903	29842.2	0.997
SARS-CoV-2_20200301_39seq_rep4	39	29756	29927	29865.8	0.998
