# Supplementary material for: TPMA: A two pointers meta-alignment tool to ensemble different multiple nucleic acid sequence alignments
Source: PLoS Comput Biol. 2024 Apr 1;20(4):e1011988. doi: 10.1371/journal.pcbi.1011988 (PMC11008887; doi:10.1371/journal.pcbi.1011988)
Supplement: S7 Table — (XLSX) [file pcbi.1011988.s010.xlsx]

## Sheet: Sheet1
Dataset name	Seq. number	Min length	Max length	Mean length	Mean similarity
SARS-CoV-2_20200417_100seq_rep1	100	107	29941	27486	0.84
SARS-CoV-2_20200417_100seq_rep2	100	287	29941	28076.7	0.874
SARS-CoV-2_20200417_100seq_rep3	100	287	29941	28344.2	0.899
SARS-CoV-2_20200417_100seq_rep4	100	157	29941	26584	0.799
