# Supplementary material for: TPMA: A two pointers meta-alignment tool to ensemble different multiple nucleic acid sequence alignments
Source: PLoS Comput Biol. 2024 Apr 1;20(4):e1011988. doi: 10.1371/journal.pcbi.1011988 (PMC11008887; doi:10.1371/journal.pcbi.1011988)
Supplement: S8 Table — (XLSX) [file pcbi.1011988.s011.xlsx]

## Sheet: Sheet1
16S-like rRNA			23S-like rRNA
Mean similarity	Mean length	Tree length	Mean similarity	Mean length	Tree length
0.99	1548.9	0.1	0.99	3997.67	0.1
0.98	1547.64	0.2	0.98	3993.72	0.22
0.97	1545.48	0.35	0.97	3990.72	0.35
0.96	1544.2	0.5	0.96	3988.59	0.5
0.95	1541.82	0.6	0.95	3988.63	0.64
0.94	1542.92	0.75	0.94	3984.11	0.75
0.93	1537.7	0.92	0.93	3978.95	0.94
0.92	1540.53	1	0.92	3976.48	1.1
0.91	1531.29	1.2	0.91	3967.15	1.3
0.9	1532.19	1.5	0.9	3967.07	1.5
0.85	1527.64	2.5	0.85	3938.99	2.3
0.8	1515.9	3.6	0.8	3917.23	3.5
0.75	1488.25	5.2	0.75	3882.97	5.5
0.7	1467.5	8	0.7	3824.53	8
