# Supplementary material for: TPMA: A two pointers meta-alignment tool to ensemble different multiple nucleic acid sequence alignments
Source: PLoS Comput Biol. 2024 Apr 1;20(4):e1011988. doi: 10.1371/journal.pcbi.1011988 (PMC11008887; doi:10.1371/journal.pcbi.1011988)
Supplement: S9 Table — (XLSX) [file pcbi.1011988.s012.xlsx]

## Sheet: Sheet1
CIPRES-128				CIPRES-256
Dataset name	Number	Mean length	Mean similarity	Dataset name		Number	Mean length	Mean similarity
steps-128_0	255	1525.25	0.84	steps-256_0		511	1529.93	0.83
steps-128_1	255	1523.6	0.84	steps-256_1		511	1527.99	0.83
steps-128_2	255	1528.22	0.84	steps-256_2		511	1526.77	0.83
steps-128_3	255	1525.43	0.84	steps-256_3		511	1532.75	0.85
steps-128_4	255	1525.72	0.84	steps-256_4		511	1525.74	0.84
steps-128_5	255	1526.52	0.85	steps-256_5		511	1529.11	0.84
steps-128_6	255	1531.64	0.84	steps-256_6		511	1526.14	0.83
steps-128­_7	255	1529.83	0.84	steps-256_7		511	1530.77	0.84
steps-128_8	255	1532.64	0.84	steps-256_8		511	1522.81	0.84
steps-128_9	255	1530.08	0.84	steps-256_9		511	1529.63	0.84
