# Supplementary material for: TPMA: A two pointers meta-alignment tool to ensemble different multiple nucleic acid sequence alignments
Source: PLoS Comput Biol. 2024 Apr 1;20(4):e1011988. doi: 10.1371/journal.pcbi.1011988 (PMC11008887; doi:10.1371/journal.pcbi.1011988)
Supplement: S10 Table — (XLSX) [file pcbi.1011988.s013.xlsx]

## Sheet: Sheet1
Tools’ version	Running command
ClustalW2	clustalw2 -INFILE=test.fa -NEWTREE=SCRATCH_FILE -OUTORDER=INPUT -OUTFILE=test.aln -align
HAlign3	java -jar haling.jar -I test.fa
Dialign-TX	dialign-tx test.fa test_dialigntx.fasta
Kalign 3.2.2	kalign -i test.fa -o test_kalign3.fasta
MAFFT v7.505	mafft -retree 1 test.fa > test_mafft.fasta
MUSCLE v3.8.31	muscle -in test.fa -out test_muscle3.fasta
MUSCLE v5.1	muscle -super5 test.fa -output test_muscle5.fasta
PCMA	pcma test.fa -outfile=test_pcma.aln
POA v2.0	poa -read_fasta test.fa -clustal test.aln ~/.t_coffee/mcoffee/ -toupper
T-Coffee v13.45	t_coffee test.fa -outfile=test_tcoffee.aln
WMSA2	java -jar wmsa2.jar -i test.fa -o test_wmsa2.fasta
ReformAlign	reformalign -i test.fa -o test_reform_mafft.fasta -a test_mafft.fasta
