# Supplementary material for: TPMA: A two pointers meta-alignment tool to ensemble different multiple nucleic acid sequence alignments
Source: PLoS Comput Biol. 2024 Apr 1;20(4):e1011988. doi: 10.1371/journal.pcbi.1011988 (PMC11008887; doi:10.1371/journal.pcbi.1011988)
Supplement: S11 Table — (XLSX) [file pcbi.1011988.s014.xlsx]

## Sheet: Sheet1
Name of results	Running command
M-Coffee_C4	t_coffee test.fa -method=clustalw2_msa mafft_msa muscle_msa t_coffee_msa -outfile=test_mcoffee_c4.aln
M-Coffee_C9	t_coffee test.fa -method=clustalw2_msa dialigntx_msa kalign_msa mafft_msa muscle_msa muscle5_msa pcma_msa poa_msa t_coffee_msa -outfile=test_mcoffee_c9.aln
TPMA_F4	tpma -a test_halign3.fa test_kalign3.fa test_mafft.fa test_wmsa2.fa -i test.fa -o test_tpma_f4.fasta
TPMA_C4	tpma -a test_clustalw2.fa test_mafft.fa test_muscle3.fa test_tcoffee.fa -i test.fa -o test_tpma_c4.fasta
TPMA_C5	tpma -a test_clustalw2.fa test_mafft.fa test_muscle3.fa test_pcma.fa test_tcoffee.fa -i test.fa -o test_tpma_c5.fasta
TPMA_C9	tpma -a test_clustalw2.fa test_dialigntx.fa test_kalign3.fa test_mafft.fa test_muscle3.fa test_muscle5.fa test_pcma.fa test_poa.fa test_tcoffee.fa -i test.fa -o test_tpma_c9.fasta
